# Supplementary material for: Conservative versus Invasive Strategy in Elderly Patients with Non-ST-Elevation Myocardial Infarction: Insights from the International POPular Age Registry
Source: J Clin Med. 2023 Aug 22;12(17):5450. doi: 10.3390/jcm12175450 (PMC10487667; doi:10.3390/jcm12175450)
Supplement: Supplementary file 1 [file jcm-12-05450-s001.zip]

Archive with 1 entries (1 files):
- jcm-2524670-Supplementary.pdf
